# Supplementary material for: Circular RNA CircFAM188B Encodes a Protein That Regulates Proliferation and Differentiation of Chicken Skeletal Muscle Satellite Cells
Source: Front Cell Dev Biol. 2020 Nov 6;8:522588. doi: 10.3389/fcell.2020.522588 (PMC7677141; doi:10.3389/fcell.2020.522588)
Supplement: Supplementary file 1 [file Data_Sheet_1.xlsx]

## Sheet: Table. S1
Table. S1. RNA oligonucleotides in this article
Name	siRNA sequence (5′-3′)
siRNA-circFAM188B-1	CUCCAGGGUCUGAAGAAAATT
	UUUUCUUCAGACCCUGGAGTT
siRNA-circFAM188B-2	AACUCAAGCCUCCAGGGUCTT
	GACCCUGGAGGCUUGAGUUTT
siRNA-circFAM188B-3	AGCCUCCAGGGUCUGAAGATT
	UCUUCAGACCCUGGAGGCUTT
si-FAM188B	CTTACGGTGAGGAAGAATGGTT
	CCATTCTTCCTCACCGTAAGTT
Negative siRNA	UUCUCCGAACGUGUCACGUTT
	ACGUGACACGUUCGGAGAATT
circFAM188B FISH probe	CY3-TTCTTCAGACCCTGGAGGCTTG

## Sheet: Table. S2
Table. S2. qRT-PCR primers in this article
Gene	Primer sequence (5′-3′)	Product length (nt)
circFAM188B	F: TTACTAATTATTTCCTTGAGCAC	192
	R: CTGATGGTTTTCTTCAGACCCTG
circFAM188B-103aa	F: TTCAAGTTCTGCTCTGTCA	62
	R: AGAGGTCAGGTGGATGG
MYOD	F: GCCGCCGATGACTTCTATGA	66
	R: CAGGTCCTCGAAGAAGTGCAT
MYOG	F: CGTGTGCCACAGCCAATG	63
	R: CCGCCGGAGAGAGACCTT
MYHC	F: GAAGGAGACCTCAACGAGATGG	138
	R: ATTCAGGTGTCCCAAGTCATCC
CCND1	F: CTCCTATCAATGCCTCACA	165
	R: TCTGCTTCGTCCTCTACA
CCND2	F: GCACAACTTACTGACGATAG	125
	R: CTTCACAGACCTCCAACAT
PCNA	F: AACACTCAGAGCAGAAGAC	225
	R: GCACAGGAGATGACAACA
CDK2	F: CCAGAACCTCCTCATCAAC	171
	R: CAGATGTCCACAGCAGTC
β-Actin	F: GTCCACCGCAAATGCTTCTAA	78
	R: TGCGCATTTATGGGTTTTGTT
GAPDH	F: CCAGAACATCATCCCAGCGTC	136
	R: ACGGCAGGTCAGGTCAACAA

## Sheet: Table. S3
Table. S3. The predicted target miRNAs of circFAM188B
Target miRNA	MFE(kcal/mol)	Seed compete	Position
miR-122-5p	-22.1	7mer-m8	128
miR-130a-3p	-23	7mer-m8	82
miR-130b-3p	-23.6	7mer-m8	82
miR-130c-3p	-24.4	7mer-m8	82
miR-1798-3p	-18.2	8mer	320
miR-1798-3p	-15.6	8mer	2
miR-19a-3p	-17.9	7mer-m8	84
miR-19b-3p	-17.9	7mer-m8	84
miR-2131-5p	-22.2	7mer-m8	18
miR-301a-3p	-19.7	7mer-m8	74
miR-301b-3p	-21.3	7mer-m8	74
miR-3532-3p	-30.2	7mer-m8	302
miR-454-3p	-20.4	7mer-m8	85
miR-456-3p	-29.1	7mer-m8	273
